# Supplementary material for: EHMT2 Inhibition Induces Cell Death in Human Non-Small Cell Lung Cancer by Altering the Cholesterol Biosynthesis Pathway
Source: Int J Mol Sci. 2020 Feb 3;21(3):1002. doi: 10.3390/ijms21031002 (PMC7037906; doi:10.3390/ijms21031002)
Supplement: Supplementary file 1 [file ijms-21-01002-s001.zip]

Archive with 1 entries (1 files):
- ijms-687123-supplementary.pptx
